# Supplementary material for: Enhanced Electrocatalytic Performance of P-Doped MoS2/rGO Composites for Hydrogen Evolution Reactions
Source: Molecules. 2025 Mar 7;30(6):1205. doi: 10.3390/molecules30061205 (PMC11944752; doi:10.3390/molecules30061205)
Supplement: Supplementary file 1 [file molecules-30-01205-s001.zip]

Archive with 1 entries (1 files):
- molecules-3451732-supplementary.pdf
